# Supplementary material for: Gene content evolution in the arthropods
Source: Genome Biol. 2020 Jan 23;21:15. doi: 10.1186/s13059-019-1925-7 (PMC6977273; doi:10.1186/s13059-019-1925-7)
Supplement: Supplementary file 1 — Supplementary Tables S1 – S29. [file 13059_2019_1925_MOESM1_ESM.xlsx]

## Sheet: Table S1. NCBI Accessions
Table S1:, Species Abbr. & NCBI Accessions.
i5k Arthropod Genome Pilot Project (arthropods) Umbrella BioProject PRJNA163973
Species	Scientific Name	Species Abbr.	Species Genome Paper if Available	NCBI Genome BioProject	Assembly NCBI Accession	Transcriptome BioProject
Asian long-horned beetle	Anoplophora glabripennis	Agla	McKenna, D. D. et al. Genome of the Asian longhorned beetle (Anoplophora glabripennis), a globally significant invasive species, reveals key functional and evolutionary innovations at the beetle-plant interface. Genome Biol 17, 227, doi:10.1186/s13059-016-1088-8 (2016).	PRJNA167479	GCA_000390285.1 & GCA_000390285.2	PRJNA274806
Bark scorpion	Centruroides exilicauda	Cexi	Schwager, E. E. et al. The house spider genome reveals an ancient whole-genome duplication during arachnid evolution. BMC Biology 15, 62, doi:10.1186/s12915-017-0399-x (2017).	PRJNA168116	GCA_000671375.1 & GCA_000671375.2	PRJNA275759
Bed bug	Cimex lectularius	Clec	Benoit, J. B. et al. Unique features of a global human ectoparasite identified through sequencing of the bed bug genome. Nat Commun 7, 10165, doi:10.1038/ncomms10165 (2016).	PRJNA167477	GCA_000648675.1 & GCA_000648675.2	PRJNA275741
Brown marmorated stink bug	Halyomorpha halys	Hhal		PRJNA168118	GCA_000696795.1 & GCA_000696795.2	n.d.
Brown recluse spider	Loxosceles reclusa	Lrec		PRJNA167404	GCA_001188405.1	PRJNA275247
Bull-headed Dung beetle	Onthophagus taurus	Otau		PRJNA167478	GCA_000648695.1 & GCA_000648695.2	PRJNA275754
Caddisfly	Limnephilus lunatus	Llun		PRJNA203303	GCA_000648945.1 & GCA_000648945.2	n.d.
Colorado Potato Beetle	Leptinotarsa decemlineata	Ldec	Schoville, S. D. et al. A model species for agricultural pest genomics: the genome of the Colorado potato beetle, Leptinotarsa decemlineata (Coleoptera: Chrysomelidae). Sci Rep 8, 1931, doi:10.1038/s41598-018-20154-1 (2018).	PRJNA171749	GCA_000500325.1 & GCA_000500325.2	PRJNA275662
Common house spider	Parasteatoda tepidariorum	Ptep	Schwager, E. E. et al. The house spider genome reveals an ancient whole-genome duplication during arachnid evolution. BMC Biology 15, 62, doi:10.1186/s12915-017-0399-x (2017).	PRJNA167405	GCA_000365465.1 & GCA_000365465.2	PRJNA275246
Copidosoma floridanum	Copidosoma floridanum	Cflo		PRJNA171748	GCA_000648655.1 & GCA_000648655.2	PRJNA275753
Emerald ash borer	Agrilus planipennis	Apla		PRJNA230921	GCA_000699045.1 & GCA_000699045.2	PRJNA271706
Eurytemora affinis	Eurytemora affinis	Eaff	Eyun, S. I. et al. Evolutionary History of Chemosensory-Related Gene Families across the Arthropoda. Molecular biology and evolution 34, 1838-1862, doi:10.1093/molbev/msx147 (2017).	PRJNA203087	GCA_000591075.1 & GCA_000591075.2	PRJNA275666
German cockroach	Blattella germanica	Bger	Harrison, M. C. et al. Hemimetabolous genomes reveal molecular basis of termite eusociality. Nat Ecol Evol 2, 557-566, doi:10.1038/s41559-017-0459-1 (2018).	PRJNA203136	GCA_000762945.1 & GCA_000762945.2	n.d.
Glassy-winged sharpshooter	Homalodisca vitripennis	Hvit		PRJNA168119	GCA_000696855.1 & GCA_000696855.2	PRJNA275756
Hackberry petiole gall psyllid	Pachypsylla venusta	Pven		PRJNA167476	GCA_000695645.1 & GCA_000695645.2	PRJNA275248
Hrabes jumping bristletail	Machilis hrabei	Mhra		PRJNA171753	GCA_003456935.1	PRJNA275658
Hyalella azteca	Hyalella azteca	Hazt	Poynton, H. C. et al. The Toxicogenome of Hyalella azteca: A Model for Sediment Ecotoxicology and Evolutionary Toxicology. Environ Sci Technol 52, 6009-6022, doi:10.1021/acs.est.8b00837 (2018).	PRJNA243935	GCA_000764305.1 & GCA_000764305.2	n.d.
Mayfly	Ephemera danica	Edan		PRJNA171755	GCA_000507165.1 & GCA_000507165.2	PRJNA271877
Mediterranean fruit fly	Ceratitis capitata	Ccap	Papanicolaou, A. et al. The whole genome sequence of the Mediterranean fruit fly, Ceratitis capitata (Wiedemann), reveals insights into the biology and adaptive evolution of a highly invasive pest species. Genome Biol 17, 192, doi:10.1186/s13059-016-1049-2 (2016).	PRJNA168120	GCA_000347755.2 & GCA_000347755.4	PRJNA198743
Milkweed bug	Oncopeltus fasciatus	Ofas	Panfilio KA, Vargas Jentzsch IM, Benoit JB, Erezyilmaz D, Suzuki Y, Colella S, Robertson HM, Poelchau MF, Waterhouse RM, Ioannidis P, et al: Molecular evolutionary trends and feeding ecology diversification in the Hemiptera, anchored by the milkweed bug genome. Genome Biol 2019, 20:64.	PRJNA229125	GCA_000696205.1 & GCA_000696205.2	PRJNA275739
Parasitic wood wasp	Orussus abietinus	Oabi		PRJNA171756	GCA_000612105.1 & GCA_000612105.2	PRJNA275664
Scarce Chaser	Ladona fulva	Lful		PRJNA194433	GCA_000376725.1 & GCA_000376725.2	PRJNA275663
Sheep blowfly	Lucilia cuprina	Lcup	Anstead, C. A. et al. Lucilia cuprina genome unlocks parasitic fly biology to underpin future interventions. Nat Commun 6, 7344, doi:10.1038/ncomms8344 (2015).	PRJNA203545	GCA_000699065.1 & GCA_000699065.2	PRJNA275749
Silvestris Northern Forcepstail	Catajapyx aquilonaris	Caqu		PRJNA203301	GCA_000934665.1 & GCA_000934665.2	n.d.
Trichogramma pretiosum	Trichogramma pretiosum	Tpre	Lindsey, A. R. I. et al. Comparative genomics of the miniature wasp and pest control agent Trichogramma pretiosum. BMC Biol 16, 54, doi:10.1186/s12915-018-0520-9 (2018).	PRJNA168121	GCA_000599845.2 & GCA_000599845.3	PRJNA275661
Turnip sawfly	Athalia rosae	Aros		PRJNA167403	GCA_000344095.1 & GCA_000344095.2	PRJNA275665
Velvet worm	Euperipatoides rowelli	Erow		PRJNA203089	GCA_003024985.1	PRJNA278277
Water strider	Gerris buenoi	Gbue	Armisen, D. et al. The genome of the water strider Gerris buenoi reveals expansions of gene repertoires associated with adaptations to life on the water. BMC Genomics - in press, 242230 (2018).	PRJNA203045	GCA_001010745.1 & GCA_001010745.2	PRJNA275657
Western black widow spider	Latrodectus hesperus	Lhes		PRJNA168123	GCA_000697925.1 & GCA_000697925.2	PRJNA275750
Western flower thrips	Frankliniella occidentalis	Focc		PRJNA203209	GCA_000697945.1 & GCA_000697945.2	PRJNA275660
n.d. = not done.

## Sheet: Table S2. DNA sequence stats
Table S2:, DNA Sequence Stats.
Species Abbr.	NCBI BioProject	180bp lib			500bp lib			1kb lib			2kb lib			3kb lib			8kb lib			additional 300bp lib for opposite sex
		total bp	insert size	Accession	total bp	insert size	Accession	total bp	insert size	Accession	total bp	insert size	Accession	total bp	insert size	Accession	total bp	insert size	Accession	total bp	insert size	Accession
Agla	PRJNA167479	209.7M spots, 42.4 Gbp	164bp	SRX326764	2 runs, 160.5M spots, 32.5 Gbp	385 and 324 bp	SRX326768 and SRX326767							206.4M spots, 41.7 Gbp	3,177 bp	SRX326766	72.4M spots, 14.6 Gbp	6,067 bp	SRX326765
Cexi	PRJNA168116	1 run: 200.1M spots, 40.4G bases and 1 run: 254.8M spots, 51.5G bases	157 bp	SRX476225 and SRX476224	1 run: 113.7M spots, 23G bases	306 bp	SRX476223							1 run: 157M spots, 31.7G bases	2,593 bp	SRX476226	2 runs: 173.5M spots, 35.1G bases	466 bp (?)	SRX476227
Clec	PRJNA167477	201 million read pairs, 1 run, 40.6 Gbp	164bp	SRX498126	250.8 million read pairs, 2 runs, 50.7 Gbp	345bp	SRX498129							143.2 million read pairs, 1 run, 28.9 Gbp	3,178 bp	SRX498128	68.3 million read pairs, 1 run, 13.8 Gbp	7,996 bp	SRX498127
Hhal	PRJNA168118	2 Illumina HiSeq 2000 run: 240.7M read pairs, 48.6 Gbp and 42.5M read pairs, 8.6 Gbp (female)	192 bp	SRX552655 and SRX552650	1 Illumina HiSeq 2000 run: 129.3M read pairs, 26.1 Gbp (female)	n/a	SRX552654							2 Illumina HiSeq 2000 runs: 78.3M read pairs, 15.8 Gbp and 227.4M read pairs, 45.9 Gbp (female)	3,042 bp	SRX552653 and SRX552652	1 Illumina HiSeq 2000 run: 91.6M read pairs, 18.5 Gbp (female)	n/a	SRX552651	1 Illumina HiSeq 2000 run: 140.7M read pairs, 28.4 Gbp (male)	240 bp	SRX548749
Lrec	PRJNA167404	1 ILLUMINA (Illumina HiSeq 2000) run: 210.4M spots, 42.5G bases	179 bp	SRX494490	1 ILLUMINA (Illumina HiSeq 2000) run: 185.8M spots, 37.5G bases (female)	381 bp	SRX494493							1 ILLUMINA (Illumina HiSeq 2000) run: 192.2M spots, 38.8G bases (female)	2,969 bp	SRX494492	1 ILLUMINA (Illumina HiSeq 2000) run: 106.9M spots, 21.6G bases (female)	551 bp (?)	SRP040268
Otau	PRJNA167478	1 ILLUMINA (Illumina HiSeq 2000) run: 89.3M spots, 18G bases (male)	168 bp	SRX498131	1 ILLUMINA (Illumina HiSeq 2000) run: 22.3M spots, 4.5G bases (male) and 1 ILLUMINA (Illumina HiSeq 2000) run: 4M spots, 816.8M bases (male)	570 bp and 583 bp	SRP040419 and SRX498133							1 ILLUMINA (Illumina HiSeq 2000) run: 52.9M spots, 10.7G bases (male)	2,547 bp	SRX498132	1 ILLUMINA (Illumina HiSeq 2000) run: 29.1M spots, 5.9G bases (female)	3,783 bp	SRX497454
Llun	PRJNA203303	2 ILLUMINA (Illumina HiSeq 2000) runs: 269.6M spots, 54.5G bases (mixed sex sample)	30 bp (?)	SRX330908	2 ILLUMINA (Illumina HiSeq 2000) runs: 158.6M spots, 32G bases (mixed sample)	364 bp	SRX330911							1 ILLUMINA (Illumina HiSeq 2000) run: 219.4M spots, 44.3G bases (pooled sample)	2,751 bp	SRX330910	1 ILLUMINA (Illumina HiSeq 2000) run: 95.7M spots, 19.3G bases (mixed sample)	365 bp (?)	SRX330909
Ldec	PRJNA171749	1 ILLUMINA (Illumina HiSeq 2000) run: 86.8M spots, 17.5G bases (male)	n/a	SRX396450	1 ILLUMINA (Illumina HiSeq 2000) run: 35.3M spots, 7.1G bases (male)	488 bp	SRX396453							1 ILLUMINA (Illumina HiSeq 2000) run: 92.8M spots, 18.8G bases, (male)	3,095 bp	SRX396452	2 ILLUMINA (Illumina HiSeq 2000) runs: 103.2M spots, 20.8G bases	7,615 bp	SRX396451
Ptep	PRJNA167405	3 runs: 291.6M spots, 58.9G bases	164 bp	SRX295535	3 runs: 260.2M spots, 52.6G bases	411 bp	SRX295534				1 run: 146.7M spots, 29.6G bases	2,026 bp	SRX295533	2 runs: 366.5M spots, 74G bases	3,308 bp	SRX295532	1 run: 143.6M spots, 29G bases	6,339 bp	SRX295536
Cflo	PRJNA171748	2 ILLUMINA (Illumina HiSeq 2000) runs: 139.7M spots, 28.2G bases (male)	157 bp	SRX330854	2 ILLUMINA (Illumina HiSeq 2000) runs: 57M spots, 11.5G bases (male)	446 bp	SRX330857							2 ILLUMINA (Illumina HiSeq 2000) runs: 163.5M spots, 33G bases, (male)	2,943 bp	SRX330856	1 ILLUMINA (Illumina HiSeq 2000) run: 49.2M spots, 9.9G bases (male)	1,697 (?)	SRX330855
Apla	PRJNA230921	1 ILLUMINA (Illumina HiSeq 2000) run: 102.1M spots, 20.6G bases	161 bp	SRX474212	1 ILLUMINA (Illumina HiSeq 2000) run: 112.9M spots, 22.8G bases,	479 bp	SRX474214							1 ILLUMINA (Illumina HiSeq 2000) run: 77.9M spots, 15.7G bases	2,614 bp	SRX474215	1 ILLUMINA (Illumina HiSeq 2000) run: 29.7M spots, 6G bases	433 bp (?)	SRX474213
Eaff	PRJNA203087	1 Illumina HiSeq 2000 run: 59.4M read pairs, 11.9 Gbp	218 bp	SRX387234	2 Illumina HiSeq 2000 runs: 53.9M read pairs, 10.8 Gbp	504 bp	SRX387237							1 Illumina HiSeq 2000 run: 54.0M read pairs, 10.8 Gbp	2,687 bp	SRX387236	1 Illumina HiSeq 2000 run: 27.0M read pairs, 5.4 Gbp	3,885 bp	SRX387235
Bger	PRJNA203136	3 (HiSeq 2000) runs: 743M spots, 150.1 Gbp	155 bp	SRX693111	2 (HiSeq 2000) runs: 307.4M spots, 62.1 Gbp	549 bp	SRX693113							3 (HiSeq 2000) runs: 690.1M spots, 139.4 Gbp	3,069 bp	SRX693112	2 (HiSeq 2000) runs: 301.3M spots, 60.9 Gbp	4,080 bp	SRX693110
Hvit	PRJNA168119	197.5 million read pairs, 39.9Gbp (female)	176 bp	SRX326927	166.1 million read pairs, 33.5 Gbp (female)	429 bp	SRX326929							169.5 million read pairs, 34.2 Gbp (female)	2,139 bp	SRX326928	195.7 million read pairs, 39.5 Gbp (male)	6,896 bp	SRX326930
Pven	PRJNA167476	1 ILLUMINA (Illumina HiSeq 2000) run: 214M spots, 43.2G bases	155 bp	SRX325698	1 ILLUMINA (Illumina HiSeq 2000) run: 211.4M spots, 42.7G bases (nymph)	423 bp	SRX325699							1 ILLUMINA (Illumina HiSeq 2000) run: 202.9M spots, 41G bases pooled sample)	2,809 bp	SRX325700	1 ILLUMINA (Illumina HiSeq 2000) run: 82M spots, 16.6G bases (pooled sample)	3,446 bp	SRX325701
Mhra	PRJNA171753	3 ILLUMINA (Illumina HiSeq 2000) runs: 644.9M spots, 130.3G bases	n/a	SRX3189747	1 ILLUMINA (Illumina HiSeq 2000) run: 265M spots, 53.5G bases (male) and 1 ILLUMINA (Illumina HiSeq 2000) run: 103.2M spots, 20.9G bases (male)	n/a	SRX3189744 and SRX3189743							1 ILLUMINA (Illumina HiSeq 2500) run: 246M spots, 49.7G bases (male) and 2 ILLUMINA (Illumina HiSeq 2000) runs: 363.8M spots, 73.5G bases (male)	n/a	SRX3189745 and SRX3189742	2 ILLUMINA (Illumina HiSeq 2000) runs: 253.3M spots, 51.2G bases (male)	n/a	SRX3189746	4 Illumina HiSeq 2000 runs: 682M read pairs, 137.8 Gbp (female)	300 bp	SRX3189741
Hazt	PRJNA243935	2 Illumina HiSeq 2000 run: 236M read pairs, 47.7 Gbp and 120.4M read pairs, 24.3 Gbp	132 bp	SRX685181 and SRX685176	1 Illumina HiSeq 2000 run: 55.2M read pairs, 11.2 Gbp	532 bp	SRX685180							2 Illumina HiSeq 2000 runs: 297.9M read pairs, 60.2 Gbp	3,319 bp	SRX685179	1 Illumina HiSeq 2000 run: 249.6M read pairs, 50.4 Gbp	7,518 bp	SRX685177
Edan	PRJNA171755	1 ILLUMINA (Illumina HiSeq 2000) run: 201.7M spots, 40.8G bases (male)	158 bp	SRX330631	1 ILLUMINA (Illumina HiSeq 2000) run: 200.8M spots, 40.6G bases (male)	322 bp	SRX330634							1 ILLUMINA (Illumina HiSeq 2000) run: 157.2M spots, 31.7G bases (male)	3,006 bp	SRX330633	1 ILLUMINA (Illumina HiSeq 2000) run: 85.4M spots, 17.3G bases, (male)	1,018 bp (?)	SRX330632
Ccap	PRJNA168120	129.7 million read pairs, 1 run, 26.2 Gbp pooled males	189 bp	SRX275788	118.1million read pairs, 1 run, 23.9 Gbp (females)	410 bp	SRX275786	57.8 million read pairs, 1 run, 11.7 Gbp (female)	908 bp	SRX275787	41.3 million read pars, 1 run, 8.3 Gbp (pooled female)	2,192 bp	SRX276047	96.6 million read pairs, 1 run, 19.5 Gbp (pooled females)	3,097 bp	SRX276048	31.7 million read pairs, 1 run, 6.4 Gbp (pooled males)	6,405 bp	SRX276046
Ofas	PRJNA229125	1 Illumina HiSeq 2000 run: 205.1Mread pairs, 41.4 Gbp (male)	157 bp	SRX495693	1 Illumina HiSeq 2000 run: 78.2M read pairs, 15.8 Gbp (male)	430 bp	SRX495695							1 Illumina HiSeq 2000 run: 180.7M read pairs, 36.5 Gbp (male)	2,845 bp	SRX495694	1 Illumina HiSeq 2000 run: 98.5 read pairs, 19.9Gbp (female)	1,388 bp	SRX495696
Oabi	PRJNA171756	1 Illumina HiSeq 2000 run: 94.6M spots, 19.1G bases	165 bp	SRX330912	1 Illumina HiSeq 2000 run: 32.8M spots, 6.6G bases	534 bp	SRX330915							1 Illumina HiSeq 2000 run: 94M spots, 19G bases	3,064 bp	SRX330914	1 Illumina HiSeq 2000 run: 53.6M spots, 10.8G bases	7,322 bp	SRX330913
Lful	PRJNA194433	2 ILLUMINA (Illumina HiSeq 2000) runs: 244.5M spots, 49.4G bases (male)	220 bp	SRX288308	2 ILLUMINA (Illumina HiSeq 2000) runs: 205.1M spots, 41.4G bases,	390 bp	SRX288307							2 ILLUMINA (Illumina HiSeq 2000) runs: 258.4M spots, 52.2G bases (male)	3,012 bp	SRX288306	1 ILLUMINA (Illumina HiSeq 2000) run: 222.2M spots, 44.9G bases (male)	2,322 bp (?)	SRX288305
Lcup	PRJNA203545	1 ILLUMINA (Illumina HiSeq 2000) run: 194.4M spots, 39.3G bases (female)	158 bp	SRX497170	1 ILLUMINA (Illumina HiSeq 2000) run: 85M spots, 17.2G bases (female)	565 bp	SRX497173							1 ILLUMINA (Illumina HiSeq 2000) run: 174.9M spots, 35.3G bases (female)	3025 bp	SRX497172	1 ILLUMINA (Illumina HiSeq 2000) run: 72.4M spots, 14.6G bases (female)	6690 bp	SRX497171	1 ILLUMINA (Illumina HiSeq 2000) run: 171.9M spots, 34.7G bases (male)	396 bp	SRX497174
Caqu	PRJNA203301	n.d.	n.d.	n.d.	2 ILLUMINA (Illumina MiSeq) runs: 43M spots, 25.9G bases (female)	n/a	SRX819607	2 ILLUMINA (Illumina MiSeq) runs: 30.9M spots, 18.6G bases (female)	n/a	SRX819606
Tpre	PRJNA168121	1 run, 102.2M spots, 20.6 Gbp	203 bp	SRX488821	1 run, 71.1M spots, 14.4 Gbp	420 bp	SRX488825	1 run, 26.8M spots, 5.4 Gbp	n/a	SRX488824				1 run, 84.3M spots, 17.0 Gbp	2,989 bp	SRX488823	1 run, 55.3M spots, 11.2 Gbp	7,255 bp	SRX488822
Aros	PRJNA167403	1 Illumina HiSeq 2000 run 202M spots, 40.9G bases	186 bp	SRX276606	1 Illumina HiSeq 2000 run: 52.1M spots, 10.5G bases	419 bp	SRX276605				1 Illumina HiSeq 2000 run: 47.9M spots, 9.7G bases	2,067 bp	SRX276607	1 Illumina HiSeq 2000 run: 91.5M spots, 18.5G bases	3,211 bp	SRX276609	1 Illumina HiSeq 2000 run: 48.5M spots, 9.8G bases	7,628 bp	SRX276608
Erow	PRJNA203089	6 ILLUMINA (Illumina HiSeq 2000) runs: 1.2G spots, 244.8G bases (female)	n/a	SRX976290	3 ILLUMINA (Illumina HiSeq 2000) runs: 494.6M spots, 99.9G bases, (female)	n/a	SRX976288							6 ILLUMINA (Illumina HiSeq 2000) runs: 1.3G spots, 257.7G bases (female)	n/a	SRX976287	3 ILLUMINA (Illumina HiSeq 2000) runs: 521.8M spots, 105.4G bases (female)	n/a	SRX976289
Gbue	PRJNA203045	1 ILLUMINA (Illumina HiSeq 2000) run: 122.1M spots, 24.7G bases (male)	168 bp	SRX493944	1 ILLUMINA (Illumina HiSeq 2500) run: 36.4M spots, 7.4G bases (male)	554 bp	SRX493946							1 ILLUMINA (Illumina HiSeq 2000) run: 137.4M spots, 27.8G bases (male)	1,194 bp	SRX493945	1 ILLUMINA (Illumina HiSeq 2000) run: 135.9M spots, 27.4G bases (female)	955 bp (?)	SRX493943
Lhes	PRJNA168123	2 ILLUMINA (Illumina HiSeq 2000) runs: 281.6M spots, 56.9G bases (female)	179 bp	SRX330082	2 ILLUMINA (Illumina HiSeq 2000) runs: 248.8M spots, 50.3G bases (female)	n/a	SRX3180842	1 ILLUMINA (Illumina HiSeq 2000) run: 188.8M spots, 38.1G bases	n/a	SRX3180841				2 ILLUMINA (Illumina HiSeq 2000) runs: 270.8M spots, 54.7G bases,	2,968 bp	SRX330083	1 ILLUMINA (Illumina HiSeq 2000) run: 151.6M spots, 30.6G bases (female)	787 bp (?)	SRX330084
Focc	PRJNA203209	1 Illumina HiSeq 2000 run: 75.5M read pairs, 15.3 Gbp	157 bp	SRX553957	1 Illumina HiSeq 2000 run: 18.7M read pairs, 3.8 Gbp	519 bp	SRX553958 and SRX553956							1 Illumina HiSeq 2000 run: 112.7M spots, 22.8 Gbp	2,759 bp	SRX553955	1 Illumina HiSeq 2000 run: 53.5M read pairs, 10.8 Gbp	7,391 bp	SRX553959
Insert size estimated by Agilient chip during library construction - may not be reliable.
n.d. = not done, n/a = not available

## Sheet: Table S3.  Assemblies
Table S3:, Assemblies.
		Allpaths LG/Atlas improvement (APLG)							Redundans assembly improvement (RD)										Platanus Assembly
Species Abbr.	estimated genome size (Mb)	APLG NCBI Assembly Accession#	APLG Contig N50	APLG Scaffold N50	APLG Total Size	APLG Total Gap Size (Ns)	APLG Total Sequence	APLG % gaps	RD NCBI Assembly Accession	Assembly Input to Redundans	RD Contig N50	RD Scaffold N50	RD Total Size	RD Total Gap Size	RD Total Sequence	RD % gap (N)	Sequence Difference Between APLG and RD	% Sequence Difference Between APLG and RD	RD notes	Platanus Contig N50	Platanus Scaffold N50	Platanus Total Size	Platanus % gaps (N)	Platanus Notes
Agla	981	GCA_000390285.1	16551	658851	707712193	105285283	602426910	14.8769	GCA_000390285.2	allpaths scaffolds	81313	678234	706953314	27160699	679792615	3.85	77365705	12.8423		5284	123032	746053876	10.68
Cexi	880	GCA_000671375.1	5173	342549	926399729	298889402	627510327	32.2635	GCA_000671375.2	allpaths scaffolds	52294	537465	925474958	62341765	863133193	6.75	235622866	37.5488		1992	3992	678859851	7.65
Clec	866	GCA_000648675.1	23511	7172596	650477627	136869630	513607997	21.0414	GCA_000648675.2	allpaths contigs	552423	1637644	510848842	441267	510407575	0.09	-3200422	-0.623125		26101	1286139	522892161	5.36
Hhal	1100	GCA_000696795.1	17705	802423	1150108890	149292296	1000816594	12.9807	GCA_000696795.2	allpaths contigs	254075	393089	998240896	1735828	996505068	0.18	-4311526	-0.430801		9765	109022	1040838971	3.98
Lrec	1125	GCA_001188405.1	1834	63237	3262478678	1469225875	1793252803	45.034	n.d.	n.d.	n.d.	n.d.	n.d.	n.d.	n.d.	n.d.	n.d.	n.d.	did not complete	103	103	2023561	0.85
Otau	310	GCA_000648695.1	15427	251443	270533845	31933016	238600829	11.8037	GCA_000648695.2	allpaths scaffolds	101202	337157	267079363	5544589	261534774	2.08	22933945	9.61185		5426	73562	280743701	6.24
Llun	?	GCA_000648945.1	2103	54650	1345859447	541776679	804082768	40.2551	GCA_000648945.2	allpaths scaffolds	24277	69049	1369180260	58670132	1310510128	4.3	506427360	62.982		2037	11511	1550343063	8.96
Ldec	?	GCA_000500325.1	4913	414170	1170241964	491970512	678271452	42.0401	GCA_000500325.2	allpaths contigs	46596	139046	641992784	8059720	633933064	1.26	-44338388	-6.53697		1547	1973	796556971	7.55
Ptep	1200	GCA_000365465.1	10149	465572	1443909906	264991793	1178918113	18.3524	GCA_000365465.2	platanus scafolds	69328	765179	1229137938	19051638	1210086300	1.55	31168187	2.6438	Dovetail Assembly is NCBI V2 submitted by the community.	9787	594910	1321158591	6.5
Cflo	?	GCA_000648655.1	14521	1037125	555044930	100067399	454977531	18.0287	GCA_000648655.2	allpaths scaffolds	40744	1210516	553956141	50140158	503815983	9.06	48838452	10.7343		2639	17228	449071695	8.97
Apla		GCA_000699045.1	6314	910924	353546665	100919716	252626949	28.5449	GCA_000699045.2	allpaths scaffolds	28329	1113421	353072773	37456966	315615807	10.62	62988858	24.9335		1079	1653	227970357	6.8
Eaff	294	GCA_000591075.1	5738	862645	494890867	107316113	387574754	21.6848	GCA_000591075.2	allpaths contigs	67724	252275	389032277	2523102	386509175	0.65	-1065579	-0.274935		4806	170133	480551334	9.61
Bger	1960	GCA_000762945.1	12125	1056071	2037201033	326869568	1710331465	16.045	GCA_000762945.2	allpaths contigs	71964	560693	1796331457	32960791	1763370666	1.84	53039201	3.10111	v2 redundans - v1 needed better adapter removal	7175	183980	1836276267	11.14
Hvit	?	GCA_000696855.1	4857	512049	2246365390	921458756	1324906634	41.02	GCA_000696855.2	platanus scafolds	46532	587400	1445215006	40939739	1404275267	2.84	79368633	5.99051		5193	161624	1622309257	8.53
Pven	724	GCA_000695645.1	1853	157704	701763251	329919150	371844101	47.0129	GCA_000695645.2	platanus scafolds	18168	102316	479982703	26895491	453087212	5.62	81243111	21.8487		2089	16060	585165099	8.41
Mhra	?	GCA_003456935.1	2419	27242	2144866089	822127172	1322738917	38.33	n.d.	n.d.	n.d.	n.d.	n.d.	n.d.	n.d.	n.d.	n.d.	n.d.	did not complete	n.d.	n.d.	n.d.	n.d.	did not complete
Hazt	?	GCA_000764305.1	5445	987977	1178848281	582235677	596612604	49.3902	GCA_000764305.2	allpaths contigs	114415	215427	550885727	2620025	548265702	0.475602	-48346902	-8.10357		4602	72280	694704804	7.84
Edan	900	GCA_000507165.1	12200	527117	475911277	76363781	399547496	16.0458	GCA_000507165.2	allpaths scaffolds	55305	599527	474347418	26113045	448234373	5.51	48686877	12.1855		2558	53085	429365806	10.22
Ccap	480	GCA_000347755.2	45879	4118346	479047742	43469090	435578652	9.07406	GCA_000347755.4	allpaths contigs	845931	1665634	436490799	700227	435790572	0.16	211920	0.0486525		51659	2165285	462567026	3.52
Ofas	975	GCA_000696205.1	4047	339960	1098671531	325028051	773643480	29.5837	GCA_000696205.2	allpaths scaffolds	11156	370203	1099611736	157438307	942173429	14.33	168529949	21.7839		1900	35544	929216403	16.44
Oabi	?	GCA_000612105.1	54038	2372050	201220334	14744456	186475878	7.32752	GCA_000612105.2	allpaths contigs	508621	612083	186398216	80036	186318180	0.05	-157698	-0.0845675		55205	1572761	194486340	3.68
Lful	1200	GCA_000376725.1	16482	978724	1158111285	210075719	948035566	18.1395	GCA_000376725.2	allpaths contigs	67260	1183267	1157615891	84815984	1072799907	7.34	124764341	13.1603		1128	1517	1069889961	10.66
Lcup	?	GCA_000699065.1	10514	736220	470483061	91529049	378954012	19.4543	GCA_000699065.2	allpaths contigs	94823	275862	378290214	3573275	374716939	0.94	-4237073	-1.1181		9697	121598	412418695	10.23
Caqu*	304	GCA_000934665.1	12845	32389	302133833	1187148	300946685	0.392921	GCA_000934665.2	platanus scafolds	32665	45890	285625633	276675	285348958	0.1	-15597727	-5.18289		12845	32389	302133833	0.00392921	original was platanus assembly
Tpre	216	GCA_000599845.2	78655	3706225	195087592	15059168	180028424	7.71918	GCA_000599845.3	platanus scafolds	573774	1825723	187641947	706451	186935496	0.38	6907072	3.83666		99477	1508745	189647637	2.09
Aros	280	GCA_000344095.1	51418	1366867	163837890	7009359	156828531	4.27823	GCA_000344095.2	allpaths contigs	571016	943070	155841210	75675	155765535	0.05	-1062996	-0.677808		31092	2230557	164047643	1.51
Erow	4500	GCA_003024985.1	2448	14341	2681872052	9.36778e+08	1.74509e+09	34.93	n.d.		n.d.	n.d.	n.d.	n.d.	n.d.	n.d.	n.d.	n.d.	did not complete	n.d.	n.d.	n.d.	n.d.	did not complete
Gbue	500	GCA_001010745.1	3812	344118	1000161732	346864435	653297297	34.6808	GCA_001010745.2	allpaths scaffolds	10917	412278	994443371	167628723	826814648	16.87	173517351	26.5602		2215	2974	788828022	3.48
Lhes	1262	GCA_000697925.1	2223	13889	1137104656	410690669	726413987	36.1172	GCA_000697925.2	platanus scafolds	15961	39474	1233806489	27609396	1206197093	2.25	479783106	66.0482		2199	20245	1449071259	9.37
Focc	380	GCA_000697945.1	6159	948890	415781860	151998441	263783419	36.5573	GCA_000697945.2	platanus scafolds	24913	438040	274989634	14543651	260445983	5.24	-3337436	-1.26522		5745	264608	285843770	10.27
* original Caqu assembly performed using Platanus due to difficulties in generating mate pairs from very small amounts of input DNA.			15045.3	1.04255e+06							162286	629999

## Sheet: Table S4. RNAseq stats
Table S4:, RNAseq Stats
Species Abbr.	NCBI BioProject	Transcriptome BioProject	Adult Female RNAseq	Adult Female RNAseq accession	Adult Male RNAseq	Adult Male RNAseq Accession	Other tissue RNAseq	Other tissue RNAseq accession	Other Tissue RNAseq - tissue
Agla	PRJNA167479	PRJNA274806	1 ILLUMINA (Illumina HiSeq 2000) run: 30M spots, 6.1G bases	SRX873912	1 ILLUMINA (Illumina HiSeq 2000) run: 33.3M spots, 6.7G bases	SRX873913	n.d.	n.d.	n.d.
Cexi	PRJNA168116	PRJNA275759	1 ILLUMINA (Illumina HiSeq 2000) run: 14.6M spots, 3G bases	SRX911064	1 ILLUMINA (Illumina HiSeq 2000) run: 23.5M spots, 4.7G bases	SRX911079	1 ILLUMINA (Illumina HiSeq 2000) run: 22M spots, 4.4G bases	SRX911075	mixed sex juveniles
Clec	PRJNA167477	PRJNA275741	1 ILLUMINA (Illumina HiSeq 2000) run: 26.5M spots, 5.4G bases	SRX907005	1 ILLUMINA (Illumina HiSeq 2000) run: 34M spots, 6.9G bases,	SRX906994	n.d.	n.d.	n.d.
Hhal	PRJNA168118	n.d.	n.d.	n.d.	n.d.	n.d.	n.d.	n.d.	n.d.
Lrec	PRJNA167404	PRJNA275247	1 ILLUMINA (Illumina HiSeq 2000) run: 22.8M spots, 4.6G bases	SRX895902	1 ILLUMINA (Illumina HiSeq 2000) run: 27.6M spots, 5.6G bases	SRX895903	1 ILLUMINA (Illumina HiSeq 2000) run: 26.6M spots, 5.4G bases	SRX895901	Cephalothorax/gonads/silk glands
Otau	PRJNA167478	PRJNA275754	1 ILLUMINA (Illumina HiSeq 2000) run: 50.6M spots, 10.2G bases	SRX910914	1 ILLUMINA (Illumina HiSeq 2000) run: 55.8M spots, 11.3G bases	SRX910915	1 ILLUMINA (Illumina HiSeq 2000) run: 50.1M spots, 10.1G bases	SRX910913	male pupa
Llun	PRJNA203303	n.d.	n.d.	n.d.	n.d.	n.d.	n.d.	n.d.	n.d.
Ldec	PRJNA171749	PRJNA275662	1 ILLUMINA (Illumina HiSeq 2000) run: 25.2M spots, 5.1G bases	SRX897865	1 ILLUMINA (Illumina HiSeq 2000) run: 18.3M spots, 3.7G bases	SRX897866	n.d.	n.d.	n.d.
Ptep	PRJNA167405	PRJNA275246	1 ILLUMINA (Illumina HiSeq 2000) run: 36.3M spots, 7.3G bases	SRX895866	1 ILLUMINA (Illumina HiSeq 2000) run: 33.1M spots, 6.7G bases	SRX895867	1 ILLUMINA (Illumina HiSeq 2000) run: 60.2M spots, 12.2G bases,	SRX895868	ovaries
Cflo	PRJNA171748	PRJNA275753	1 ILLUMINA (Illumina HiSeq 2000) run: 16.5M spots, 3.3G bases	SRX910844	1 ILLUMINA (Illumina HiSeq 2000) run: 18.8M spots, 3.8G bases	SRX910845	n.d.	n.d.	n.d.
Apla	PRJNA230921	PRJNA271706	1 ILLUMINA (Illumina HiSeq 2000) run: 37.5M spots, 7.6G bases	SRX866989	1 ILLUMINA (Illumina HiSeq 2000) run: 50.1M spots, 10.1G bases	SRX866999	1 ILLUMINA (Illumina HiSeq 2000) run: 37.6M spots, 7.6G bases,	SRX867005	mixed larvae
Eaff	PRJNA203087	PRJNA275666	1 ILLUMINA (Illumina HiSeq 2000) run: 28.9M spots, 5.8G bases,	SRX903138	1 ILLUMINA (Illumina HiSeq 2000) run: 29.2M spots, 5.9G bases	SRX903140	1 ILLUMINA (Illumina HiSeq 2000) run: 22.2M spots, 4.5G bases	SRX903139	mixed sex juveniles
Bger	PRJNA203136	n.d.	n.d.	n.d.	n.d.	n.d.	n.d.	n.d.	n.d.
Hvit	PRJNA168119	PRJNA275756	1 ILLUMINA (Illumina HiSeq 2000) run: 27.8M spots, 5.6G bases	SRX910971	1 ILLUMINA (Illumina HiSeq 2000) run: 16.7M spots, 3.4G bases	SRX910972	n.d.	n.d.	n.d.
Pven	PRJNA167476	PRJNA275248	1 ILLUMINA (Illumina HiSeq 2000) run: 37.5M spots, 7.6G bases	SRX895944	1 ILLUMINA (Illumina HiSeq 2000) run: 22.1M spots, 4.5G bases	SRX895945	1 ILLUMINA (Illumina HiSeq 2000) run: 26.2M spots, 5.3G bases	SRX895946	mixed sex nymphs
Mhra	PRJNA171753	PRJNA275658	1 ILLUMINA (Illumina HiSeq 2000) run: 31.6M spots, 6.4G bases	SRX897380	1 ILLUMINA (Illumina HiSeq 2000) run: 37.1M spots, 7.5G bases	SRX897379	n.d.	n.d.	n.d.
Hazt	PRJNA243935	n.d.	n.d.	n.d.	n.d.	n.d.	n.d.	n.d.	n.d.
Edan	PRJNA171755	PRJNA271877	n.d.	n.d.	n.d.	n.d.	1 ILLUMINA (Illumina HiSeq 2000) run: 25.1M spots, 5.1G bases and 1 ILLUMINA (Illumina HiSeq 2000) run: 27.8M spots, 5.6G bases	SRX868602 and SRX868601	larvae unknown sex
Ccap	PRJNA168120	PRJNA198743	1 ILLUMINA (Illumina Genome Analyzer IIx) run: 25.9M spots, 4.9G bases	SRX272877	1 ILLUMINA (Illumina Genome Analyzer IIx) run: 31M spots, 7.8G bases	SRX272878	1 ILLUMINA (Illumina Genome Analyzer IIx) run: 27.8M spots, 5.3G bases	SRX272876	mixed sex embryo
Ofas	PRJNA229125	PRJNA275739	1 ILLUMINA (Illumina HiSeq 2000) run: 30.3M spots, 6.1G bases	SRX906641	1 ILLUMINA (Illumina HiSeq 2000) run: 22.2M spots, 4.5G bases	SRX906643	1 ILLUMINA (Illumina HiSeq 2000) run: 20.5M spots, 4.1G bases	SRX906642	mixed sex juveniles
Oabi	PRJNA171756	PRJNA275664	1 ILLUMINA (Illumina HiSeq 2000) run: 30.1M spots, 6.1G bases	SRX906143	1 ILLUMINA (Illumina HiSeq 2000) run: 32.3M spots, 6.5G bases	SRX906144	n.d.	n.d.	n.d.
Lful	PRJNA194433	PRJNA275663	n.d.	n.d.	1 ILLUMINA (Illumina HiSeq 2000) run: 38.6M spots, 7.8G bases	SRX905944	n.d.	n.d.	n.d.
Lcup	PRJNA203545	PRJNA275749	1 ILLUMINA (Illumina HiSeq 2500) run: 28.8M spots, 5.8G bases	SRX907162	1 ILLUMINA (Illumina HiSeq 2500) run: 22.3M spots, 4.5G bases	SRX907164	1 ILLUMINA (Illumina HiSeq 2500) run: 28.4M spots, 5.7G bases	SRX907163	mixed sex larvae
Caqu	PRJNA203301	n.d.	n.d.	n.d.	n.d.	n.d.	n.d.	n.d.	n.d.
Tpre	PRJNA168121	PRJNA275661	1 ILLUMINA (Illumina HiSeq 2000) run: 21.9M spots, 4.4G bases	SRX897635	1 ILLUMINA (Illumina HiSeq 2000) run: 25.9M spots, 5.2G bases,	SRX897636	n.d.	n.d.	n.d.
Aros	PRJNA167403	PRJNA275665	1 ILLUMINA (Illumina HiSeq 2000) run: 8.9M spots, 1.8G bases and 1 ILLUMINA (Illumina HiSeq 2000) run: 17.7M spots, 3.6G bases	SRX903107 and SRX903106	1 ILLUMINA (Illumina HiSeq 2000) run: 24.4M spots, 4.9G bases, and 1 ILLUMINA (Illumina HiSeq 2000) run: 23M spots, 4.6G bases	SRX903109 and SRX903108	n.d.	n.d.	n.d.
Erow	PRJNA203089	PRJNA278277	1 ILLUMINA (Illumina HiSeq 2000) run: 37.1M spots, 7.5G bases	SRX973445	1 ILLUMINA (Illumina HiSeq 2000) run: 18.3M spots, 3.7G bases	SRX973444	n.d.	n.d.	n.d.
Gbue	PRJNA203045	PRJNA275657	n.d.	n.d.	n.d.	n.d.	1 ILLUMINA (Illumina HiSeq 2000) run: 32M spots, 6.5G bases	SRX896710	Mixed sex embryos and nymphs
Lhes	PRJNA168123	PRJNA275750	1 ILLUMINA (Illumina HiSeq 2000) run: 21.9M spots, 4.4G bases	SRX907255	1 ILLUMINA (Illumina HiSeq 2000) run: 32.8M spots, 6.6G bases	SRX907256	1 ILLUMINA (Illumina HiSeq 2000) run: 44.3M spots, 9G bases	SRX907254	Mixed sex eggs
Focc	PRJNA203209	PRJNA275660	1 ILLUMINA (Illumina HiSeq 2000) run: 22.6M spots, 4.6G bases	SRX897634	1 ILLUMINA (Illumina HiSeq 2000) run: 24.3M spots, 4.9G bases	SRX897632	1 ILLUMINA (Illumina HiSeq 2000) run: 32.5M spots, 6.6G base	SRX897633	Mixed sex larvae
n.d. = not done - usually because RNAseq daat was already available from other sources (for example the 1Kite project) or because of lack of sample.

## Sheet: Table S5 Automated Annotation
Table S5:, Automated Annotation.
Species Abbr.	NCBI Genome BioProject	Genome Annotation Link	USDA Ag Data Commons Link*	Gene Number	Average Transcript Length (bp)	Average CDS length (bp)	Average protein length (aa's)	Number of Exons	Average Exons per Gene	Number of 1977 CEGMA genes found in assembly	% of 1977 CEGMA genes found in assembly	Number of 1977 CEGMA genes found in automated gene set.	% of 1977 CEGMA genes found in automated gene set.
Agla	PRJNA167479	https://i5k.nal.usda.gov/Anoplophora_glabripennis		22035	1472	1124	375	102721	4.66172	1947	98.4825	1920	97.1168
Cexi	PRJNA168116	https://i5k.nal.usda.gov/Centruroides_exilicauda		30465	1122	799	268	150733	4.94774	1811	91.6034	1907	96.4593
Clec	PRJNA167477	https://i5k.nal.usda.gov/Cimex_lectularius	http://dx.doi.org/10.15482/USDA.ADC/1196762	13953	2050	1196	399	87167	6.24719	1928	97.5215	1892	95.7006
Hhal	PRJNA168118	https://i5k.nal.usda.gov/Halyomorpha_halys		11374	1097	1084	362	60464	5.31598	1869	94.5372	1847	93.4244
Lrec	PRJNA167404	https://i5k.nal.usda.gov/Loxosceles_reclusa		20617	716	611	205	53180	2.57942	1475	74.608	1650	83.4598
Otau	PRJNA167478	https://i5k.nal.usda.gov/Onthophagus_taurus	http://dx.doi.org/10.15482/USDA.ADC/1255153	17483	1901	1209	404	77614	4.4394	1944	98.3308	1919	97.0663
Llun	PRJNA203303	https://i5k.nal.usda.gov/Limnephilus_lunatus		13292	851	834	278	44428	3.34246	1686	85.2807	1813	91.7046
Ldec	PRJNA171749	https://i5k.nal.usda.gov/Leptinotarsa_decemlineata	http://dx.doi.org/10.15482/USDA.ADC/1410183	24671	1179	909	304	93787	3.80151	1939	98.0779	1899	96.0546
Ptep	PRJNA167405	https://i5k.nal.usda.gov/Parasteatoda_tepidariorum		30041	1453	953	318	170124	5.66306	1925	97.3698	1762	89.1249
Cflo	PRJNA171748	https://i5k.nal.usda.gov/Copidosoma_floridanum		19869	1593	1165	390	102730	5.17037	1920	97.1168	1900	96.1052
Apla	PRJNA230921	https://i5k.nal.usda.gov/Agrilus_planipennis		15497	1822	1218	409	81318	5.24734	1925	97.3698	1905	96.3581
Eaff	PRJNA203087	https://i5k.nal.usda.gov/Eurytemora_affinis		29783	1214	820	274	188900	6.34254	1808	91.4517	1707	86.3429
Bger	PRJNA203136	https://i5k.nal.usda.gov/Blattella_germanica		28141	1264	1091	368	100128	3.55808	1941	98.1791	1865	94.3349
Hvit	PRJNA168119	https://i5k.nal.usda.gov/Homalodisca_vitripennis	http://dx.doi.org/10.15482/USDA.ADC/1410182	33019	1198	849	285	148915	4.50998	1914	96.8134	1833	92.7162
Pven	PRJNA167476	https://i5k.nal.usda.gov/Pachypsylla_venusta		14390	1366	910	306	57445	3.99201	1822	92.1598	1802	91.1482
Mhra	PRJNA171753	n.d.		n.d.	n.d.	n.d.	n.d.	n.d.	n.d.	n.d.	n.d.	n.d.	n.d.
Hazt	PRJNA243935	https://i5k.nal.usda.gov/Hyalella_azteca	http://dx.doi.org/10.15482/USDA.ADC/1415995	12906	1075	1063	355	60679	4.70161	1679	84.9267	1749	88.4674
Edan	PRJNA171755	https://i5k.nal.usda.gov/Ephemera_danica		19557	1835	1211	404	117681	6.01733	1946	98.432	1885	95.3465
Ccap	PRJNA168120	https://i5k.nal.usda.gov/Ceratitis_capitata		15797	2325	1487	496	69483	4.39849	1961	99.1907	1935	97.8756
Ofas	PRJNA229125	https://i5k.nal.usda.gov/Oncopeltus_fasciatus	http://dx.doi.org/10.15482/USDA.ADC/1173142	19615	1334	886	296	102775	5.23961	1915	96.8639	1837	92.9186
Oabi	PRJNA171756	https://i5k.nal.usda.gov/Orussus_abietinus		10959	3052	1612	537	72362	6.60297	1950	98.6343	1917	96.9651
Lful	PRJNA194433	https://i5k.nal.usda.gov/Ladona_fulva		19768	1379	1004	335	100061	5.06177	1943	98.2802	1900	96.1052
Lcup	PRJNA203545	ftp://ftp.hgsc.bcm.edu/I5K-pilot/Sheep_blowfly/maker_annotation/version_0.5.3/ and http://gasser-research.vet.unimelb.edu.au/GLabWedNov810:27:54/ whilst i5K workspace gets set up.		18543	1869	1427	476	73019	3.93782	1968	99.5448	1952	98.7355
Caqu	PRJNA203301	https://i5k.nal.usda.gov/Catajapyx_aquilonaris		10901	1418	1404	469	61905	5.67884	1903	96.257	1915	96.8639
Tpre	PRJNA168121	https://i5k.nal.usda.gov/Trichogramma_pretiosum	http://dx.doi.org/10.15482/USDA.ADC/1440022	13200	2716	1534	512	76279	5.77871	1887	95.4476	1929	97.5721
Aros	PRJNA167403	https://i5k.nal.usda.gov/Athalia_rosae		11894	3000	1672	558	85809	7.21448	1960	99.1401	1925	97.3698
Erow	PRJNA203089	n.d.		n.d.	n.d.	n.d.	n.d.	n.d.	n.d.	n.d.	n.d.	n.d.	n.d.
Gbue	PRJNA203045	https://i5k.nal.usda.gov/Gerris_buenoi	http://dx.doi.org/10.15482/USDA.ADC/1423873	20949	1298	954	318	100671	4.80553	1783	90.1872	1895	95.8523
Lhes	PRJNA168123	https://i5k.nal.usda.gov/Latrodectus_hesperus		17364	1252	685	230	73613	4.2394	1632	82.5493	1606	81.2342
Focc	PRJNA203209	https://i5k.nal.usda.gov/Frankliniella_occidentalis		17553	2237	1447	484	110616	6.30183	1952	98.7355	1922	97.218
* if available at time of publiction.				533636
	.
	.
	.
	.

## Sheet: Table S6. OrthoDB Genesets
Table S5:, OrthoDB Geneset Sources.
Order	Code	TaxonID	Species & Name	Mapped/Clustered	Source	Gene Set	Annotation
Arachnida	CSCUL	218467	Centruroides sculpturatus Bark scorpion	MAPPED	i5K	v0.5.3	Maker
Arachnida	ISCAP	6945	Ixodes scapularis Black-legged deer tick	CLUSTERED	VectorBase	IscaW1.3	JCVI and VectorBase
Arachnida	LHESP	256737	Latrodectus hesperus Western black widow spider	MAPPED	i5K	v0.5.3	Maker
Arachnida	LRECL	6921	Loxosceles reclusa Brown recluse spider	MAPPED	i5K	v0.5.3	Maker
Arachnida	MOCCI	34638	Metaseiulus occidentalis Western predatory mite	CLUSTERED	NCBI	Build 1.1	Gnomon
Arachnida	PTEPI	114398	Parasteatoda tepidariorum Common house spider	MAPPED	i5K	v0.5.3	Maker
Arachnida	SMIMO	407821	Stegodyphus mimosarum African social velvet spider	CLUSTERED	Nat. Comm.	Publication	In-house pipeline
Arachnida	TURTI	32264	Tetranychus urticae Two-spotted spider mite	CLUSTERED	Ensembl Metazoa	GCA_000239435.1.22	ORCAE
Blattodea	BGERM	6973	Blattella germanica German cockroach	MAPPED	i5K	v0.5.3	Maker
Coleoptera	AGLAB	217634	Anoplophora glabripennis Asian longhorned beetle	CLUSTERED	i5K	v0.5.3	Maker
Coleoptera	APLAN	224129	Agrilus planipennis Emerald ash borer	MAPPED	i5K	v0.5.3	Maker
Coleoptera	DPOND	77166	Dendroctonus ponderosae Mountain pine beetle	CLUSTERED	Ensembl Metazoa	GCA_000355655.1.21	Maker
Coleoptera	LDECE	7539	Leptinotarsa decemlineata Colorado potato beetle	CLUSTERED	i5K	v0.5.3	Maker
Coleoptera	OTAUR	166361	Onthophagus taurus Bull-headed dung beetle	MAPPED	i5K	v0.5.3	Maker
Coleoptera	TCAST	7070	Tribolium castaneum Red flour beetle	CLUSTERED	Ensembl Metazoa	Tcas3.22	In-house pipeline
Crustacea	DPULE	6669	Daphnia pulex Water flea	CLUSTERED	Ensembl Metazoa	GCA_000187875.1.22	In-house pipeline
Crustacea	EAFFI	88015	Eurytemora affinis Calanoid copepod	MAPPED	i5K	v0.5.3	Maker
Crustacea	HAZTE	294128	Hyalella azteca Freshwater epibenthic amphipod	MAPPED	i5K	v0.5.3	Maker
Diplura	CAQUI	438503	Catajapyx aquilonaris Silvestris Northern Forcepstail	MAPPED	i5K	v0.5.3	Maker
Diptera	AAEGY	7159	Aedes aegypti Yellowfever mosquito	CLUSTERED	VectorBase	AaegL2.2	In-house pipeline
Diptera	AALBI	7167	Anopheles albimanus New World malaria mosquito	CLUSTERED	VectorBase	AalbS1.1	Maker
Diptera	AFUNE	62324	Anopheles funestus African malaria mosquito	CLUSTERED	VectorBase	AfunF1.1	Maker
Diptera	AGAMB	7165	Anopheles gambiae African malaria mosquito	CLUSTERED	VectorBase	AgamP3.8	In-house pipeline
Diptera	CCAPI	7213	Ceratitis capitata Mediterranean fruit fly	CLUSTERED	i5K	v0.5.3	Maker
Diptera	CQUIN	7176	Culex quinquefasciatus Southern house mosquito	CLUSTERED	VectorBase	CpipJ1.4	In-house pipeline
Diptera	DGRIM	7222	Drosophila grimshawi Fruit fly	CLUSTERED	FlyBase	R1.3	In-house pipeline
Diptera	DMELA	7227	Drosophila melanogaster Fruit fly	CLUSTERED	FlyBase	R5.57	In-house pipeline
Diptera	DPSEU	7237	Drosophila pseudoobscura Fruit fly	CLUSTERED	FlyBase	R3.1	In-house pipeline
Diptera	GMORS	7394	Glossina morsitans Savannah tsetse fly	CLUSTERED	VectorBase	GmorY1.3	In-house pipeline
Diptera	LCUP2	7375	Lucilia cuprina Sheep blowfly	MAPPED	i5K	v0.5.3	Maker
Diptera	LLONG	7200	Lutzomyia longipalpis Sand Fly	CLUSTERED	VectorBase	LlonJ1.1	In-house pipeline
Diptera	MDEST	39758	Mayetiola destructor Hessian fly	CLUSTERED	AgripestBase	OGS_2.25_May2012	Maker
Diptera	MDOME	7370	Musca domestica House fly	CLUSTERED	NCBI	v2.0.2_gnomon	Gnomon
Ephemeroptera	EDANI	1049336	Ephemera danica Green drake mayfly	CLUSTERED	i5K	v0.5.3	Maker
Hemiptera	APISU	7029	Acyrthosiphon pisum Pea aphid	CLUSTERED	Ensembl Metazoa	GCA_000142985.2.22	Gnomon+GLEAN+ESTs
Hemiptera	CLECT	79782	Cimex lectularius Bed bug	CLUSTERED	i5K	v0.5.3	Maker
Hemiptera	GBUEN	56086	Gerris buenoi Water strider	MAPPED	i5K	v0.5.3	Maker
Hemiptera	HHALY	286706	Halyomorpha halys Brown marmorated stink bug	MAPPED	i5K	v0.5.3	Maker
Hemiptera	HVITR	197043	Homalodisca vitripennis Glassy winged sharpshooter	MAPPED	i5K	v0.5.3	Maker
Hemiptera	OFAS2	77536	Oncopeltus fasciatus Milkweed bug	MAPPED	i5K	OGS2	Maker
Hemiptera	PVENU	38123	Pachypsylla venusta Hackberry petiole gall psyllid	MAPPED	i5K	v0.5.3	Maker
Hymenoptera	ACEPH	12957	Atta cephalotes Leafcutter ant	CLUSTERED	HGDBase	OGSv1.2	Maker
Hymenoptera	AECHI	103372	Acromyrmex echinatior Panamanian leafcutter ant	CLUSTERED	HGDBase	OGSv3.8	GLEAN-based
Hymenoptera	AFLOR	7463	Apis florea Little honey bee	CLUSTERED	GenesBees	AFLOR-1.1	GLEAN-based
Hymenoptera	AMELL	7460	Apis mellifera Honey bee	CLUSTERED	HGDBase	OGSv3.2	Multi-method
Hymenoptera	AROSA	37344	Athalia rosae Turnip sawfly	CLUSTERED	i5K	v0.5.3	Maker
Hymenoptera	BIMPA	132113	Bombus impatiens Common eastern bumble bee	CLUSTERED	GenesBees	BIMPA-1.2	GLEAN-based
Hymenoptera	BTERR	30195	Bombus terrestris Buff-tailed bumble bee	CLUSTERED	GenesBees	BTERR-1.3	GLEAN-based
Hymenoptera	CCINC	211228	Cephus cinctus Wheat stem sawfly	CLUSTERED	Hugh's DB?!	2013-04-01	Maker
Hymenoptera	CFLOR	104421	Camponotus floridanus Florida carpenter ant	CLUSTERED	HGDBase	OGSv3.3	In-house pipeline
Hymenoptera	COBSC	286306	Cardiocondyla obscurior Tramp ant	CLUSTERED	HGDBase	Cobs1.4	Maker
Hymenoptera	COPFL	29053	Copidosoma floridanum Wasp	MAPPED	i5K	v0.5.3	Maker
Hymenoptera	DNOVA	178035	Dufourea novaeangliae Solitary univoltine bee	CLUSTERED	GenesBees	DNOVA-1.1	GLEAN-based
Hymenoptera	EMEXI	516756	Eufriesea mexicana Orchid bee	CLUSTERED	GenesBees	EMEXI-1.1	GLEAN-based
Hymenoptera	HLABO	597456	Habropoda laboriosa Southeastern blueberry bee	CLUSTERED	GenesBees	HLABO-1.2	GLEAN-based
Hymenoptera	HSALT	610380	Harpegnathos saltator Jerdons jumping ant	CLUSTERED	HGDBase	hsal_OGSv3.3	In-house pipeline
Hymenoptera	LALBI	88501	Lasioglossum albipes Halictid bee	CLUSTERED	GenesBees	LALBI-5.4	GLEAN-based
Hymenoptera	LHUMI	83485	Linepithema humile Argentine ant	CLUSTERED	HGDBase	lhum_OGSv1.2	Maker+in-house
Hymenoptera	MQUAD	166423	Melipona quadrifasciata Neotropical stingless bee	CLUSTERED	GenesBees	MQUAD-1.1	GLEAN-based
Hymenoptera	MROTU	143995	Megachile rotundata Alfalfa leafcutting bee	CLUSTERED	GenesBees	MROTU-1.1	Maker
Hymenoptera	NVITR	7425	Nasonia vitripennis Parasitic jewel wasp	CLUSTERED	Eugenes.org	nvit2_evigenes_pub11u	in-house pipeline
Hymenoptera	OABIE	222816	Orussus abietinus Parasitic wood wasp	CLUSTERED	i5K	v0.5.3	Maker
Hymenoptera	PBARB	144034	Pogonomyrmex barbatus Red harvester ant	CLUSTERED	HGDBase	pbar_OGSv1.2	Maker+in-house
Hymenoptera	SINVI	13686	Solenopsis invicta Red fire ant	CLUSTERED	HGDBase	sinv_OGSv2.2.3	Maker+Genewise
Hymenoptera	TPRET	7493	Trichogramma pretiosum Parasitic stingless wasp	CLUSTERED	i5K	v0.5.3	Maker
Isoptera	ZNEVA	136037	Zootermopsis nevadensis Dampwood termite	CLUSTERED	Nicolas Terrapon	OGS.v2.2	In-house pipeline
Lepidoptera	BMORI	7091	Bombyx mori Domestic silkworm moth	CLUSTERED	SilkDB	2008-11-01	GLEAN-based
Lepidoptera	DPLEX	13037	Danaus plexippus Monarch butterfly	CLUSTERED	Ensembl Metazoa	DanPle_1.0.22	GLEAN-based
Lepidoptera	HMELP	34740	Heliconius melpomene Postman butterfly	CLUSTERED	Ensembl Metazoa	Hmel1.22	Maker
Lepidoptera	MSEXT	7130	Manduca sexta Tobacco hornworm moth	CLUSTERED	AgripestBase	OGS2_20140407	Maker
Lepidoptera	PXYLO	51655	Plutella xylostella Diamondback moth	CLUSTERED	DBM-DB	v1.0	In-house pipeline
Myriapoda	SMARI	126957	Strigamia maritima Geophilimorph centipede	CLUSTERED	Ensembl Metazoa	Smar1.22	Maker
Odonata	LFULV	123851	Ladona fulva Scarce chaser dragonfly	CLUSTERED	i5K	v0.5.3	Maker
Phthiraptera	PHUMA	121225	Pediculus humanus Body louse	CLUSTERED	VectorBase	PhumU1.3	JCVI and VectorBase
Thysanoptera	FOCCI	133901	Frankliniella occidentalis Western flower thrip	CLUSTERED	i5K	v0.5.3	Maker
Trichoptera	LLUNA	1218281	Limnephilus lunatus Caddisfly	MAPPED	i5K	v0.5.3	Maker

## Sheet: Table S7. Completeness stats
Table S7:, Busco and Dogma Completeness Scores for 76 Arthropod Species.
	AllpathsLG Assemblies (AP) – BUSCO Score [%] arthropoda_odb9 dataset					Redundans (RD) Genome Assemblies – BUSCO Score [%] arthropoda_odb9 dataset					Gene Set (GS) Completeness – BUSCO Score [%] arthropoda_odb9 dataset					Proteome Completeness - DOGMA Score [%]
Species	AP Complete BUSCOs[%]	AP Single Copy BUSCOs[%]	AP Duplicated BUSCOs[%]	AP Fragmented BUSCOs[%]	AP Missing BUSCOs[%]	RD Complete BUSCOs[%]	RD Single Copy BUSCOs[%]	RD Duplicated BUSCOs[%]	RD Fragmented BUSCOs[%]	RD Missing BUSCOs[%]	GS Complete BUSCOs[%]	GS Single Copy BUSCOs[%]	GS Duplicated BUSCOs[%]	GS Fragmented BUSCOs[%]	GS Missing BUSCOs[%]	Total Score
AAEGY	96.4	88.2	8.2	2.1	1.5						97.2	89.1	8.1	1	1.8	94.11
AALBI	98.7	97.7	1	0.5	0.8						94.6	93.6	1	0.4	5	95.3
ACEPH	97.3	97.2	0.1	1.3	1.4						94.7	94.4	0.3	3.8	1.5	94.24
AECHI	99.6	99.2	0.4	0.3	0.1						98.1	97.3	0.8	1	0.9	96.69
AFLOR	98.8	98.7	0.1	1	0.2						96.3	95.9	0.4	2.5	1.2	94.9
AFUNE	98.9	97.8	1.1	0.5	0.6						96.4	95.4	1	0.9	2.7	95.37
AGAMB	99.2	97.2	2	0.3	0.5						98.6	96.3	2.3	0.7	0.7	95.96
AGLAB	99	97.9	1.1	0.5	0.5	99.1	97	2.1	0.4	0.5	97.5	95.8	1.7	1.8	0.7	89.41
AMELL	97	96.2	0.8	1	2						97.3	96.4	0.9	1.8	0.9	97.29
APISU	98	93.6	4.4	0.2	1.8						98.1	92.9	5.2	0.4	1.5	95.57
APLAN	94.8	93.2	1.6	2.3	2.9	98	89.6	8.4	0.7	1.3	93.6	91.8	1.8	3.7	2.7	89.54
AROSA	99.9	99.2	0.7	0.2	0						98.9	98.3	0.6	0.1	1	95.3
BGERM	98.8	95	3.8	0.7	0.5	98.4	94.6	3.8	0.9	0.7	82.7	79.5	3.2	16.3	1	79.68
BIMPA	99.7	99.5	0.2	0.1	0.2						98.2	97.7	0.5	1.5	0.3	97.15
BMORI	97.5	97	0.5	0.9	1.6						92	91.2	0.8	5.3	2.7	87.95
BTERR	99	98.8	0.2	0.6	0.4						98.1	97.7	0.4	1.6	0.3	96.1
CAQUI	96.9	94.8	2.1	2.4	0.7	97.3	95.1	2.2	2.1	0.6	92.3	90.2	2.1	4.6	3.1	87.03
CCAPI	99.5	99.2	0.3	0.2	0.3	99.4	99.2	0.2	0.2	0.4	99.2	98.7	0.5	0.2	0.6	97.42
CCINC	99.6	99.2	0.4	0.4	0						92	91.2	0.8	1.5	6.5	93.05
CFLOR	98.9	98.3	0.6	0.7	0.4						97	96.2	0.8	2.3	0.7	96.96
CLECT	99.5	97.2	2.3	0.2	0.3	99.5	97.3	2.2	0.3	0.2	97.4	95.1	2.3	1.7	0.9	92.39
COBSC	98.6	96.8	1.8	0.6	0.8						97.4	95.1	2.3	1	1.6	97.95
COPFL	97.1	95.4	1.7	1	1.9	97.5	94.5	3	0.8	1.7	95.9	94.2	1.7	2.9	1.2	91.93
CQUIN	95.1	90	5.1	2.2	2.7						96.3	91.1	5.2	1.6	2.1	92.59
CSCUL	85	81.2	3.8	7.6	7.4	94	85.7	8.3	3.3	2.7	66.2	61.6	4.6	31.2	2.6	71.81
DGRIM	99.5	95.9	3.6	0.1	0.4						98.9	95.5	3.4	0.6	0.5	97.62
DMELA	99.2	98.4	0.8	0	0.8						100	99.3	0.7	0	0	100
DNOVA	99.2	98.9	0.3	0.8	0						98	97.6	0.4	1	1	96.03
DPLEX	97.4	88.8	8.6	1.1	1.5						94.3	93.2	1.1	3.4	2.3	90.54
DPOND	95.9	90.3	5.6	2	2.1						93.1	87.4	5.7	2.8	4.1	91.13
DPSEU	98.5	97.4	1.1	0.1	1.4						98.6	97	1.6	0.1	1.3	96.96
DPULE	97.8	95.8	2	1	1.2						96.1	93.9	2.2	1.4	2.5	93.91
EAFFI	80.2	78	2.2	7.3	12.5	82.5	80.3	2.2	6.7	10.8	73	70.7	2.3	17.9	9.1	66.91
EDANI	97.1	94	3.1	1.6	1.3	98.5	93.3	5.2	0.9	0.6	93.8	91.5	2.3	4.9	1.3	87.62
EMEXI	98.6	97.3	1.3	0.5	0.9						95.9	94.7	1.2	2	2.1	93.12
FOCCI	99.2	97.3	1.9	0.5	0.3	99	97.6	1.4	0.5	0.5	99.1	97.6	1.5	0.6	0.3	95.76
GBUEN	94.1	93	1.1	2.8	3.1	96.3	94.3	2	1.4	2.3	85.1	83.7	1.4	12.6	2.3	79.81
GMORS	99.3	97	2.3	0.6	0.1						91	88.7	2.3	1.9	7.1	91.99
HAZTE	85.3	83.5	1.8	6.1	8.6	90.8	88.7	2.1	2.4	6.8	68.2	65.9	2.3	14	17.8	70.42
HHALY	97.9	96.3	1.6	0.9	1.2	98.4	96.9	1.5	0.9	0.7	90.3	88.1	2.2	6.3	3.4	76.04
HLABO	98.3	98	0.3	1.2	0.5						97.7	96.9	0.8	1.9	0.4	95.9
HMELP	97.6	97.1	0.5	0.9	1.5						92.2	90.9	1.3	4.9	2.9	86.1
HSALT	99.2	98.2	1	0.4	0.4						97.6	96.2	1.4	2.2	0.2	97.02
HVITR	92.9	90.9	2	4.2	2.9	96.3	93	3.3	2.3	1.4	75.1	71.9	3.2	23.3	1.6	77.17
ISCAP	94.8	65.3	29.5	1.4	3.8						85.4	83.7	1.7	9.9	4.7	82.59
LALBI	98.7	96.4	2.3	1	0.3						98.4	96.1	2.3	1.2	0.4	97.09
LCUP2	99.4	97.6	1.8	0.4	0.2	99.2	98.3	0.9	0.6	0.2	91.5	89.7	1.8	0.7	7.8	92.72
LDECE	95.1	93.7	1.4	2.9	2	95.1	93.7	1.4	3	1.9	89.9	88.4	1.5	8.9	1.2	83.65
LFULV	97.2	96.4	0.8	1.7	1.1	98.5	95.9	2.6	1.1	0.4	92.8	91.7	1.1	6.3	0.9	81.93
LHESP	45.1	44.7	0.4	18.8	36.1	82	80.3	1.7	11.4	6.6	40.1	38.7	1.4	28.4	31.5	48.84
LHUMI	99.3	98.7	0.6	0.5	0.2						98.2	97.5	0.7	1.2	0.6	96.16
LLONG	84.1	76.9	7.2	4.1	11.8						80.1	76.5	3.6	4.7	15.2	79.42
LLUNA	64.9	64.1	0.8	19.1	16	88.2	82.7	5.5	6.9	4.9	50.4	49.4	1	27.1	22.5	57.25
LRECL	34.8	33.2	1.6	8.3	56.9						29.1	27.8	1.3	27.6	43.3	43.35
MDEST	87.2	86.4	0.8	3.9	8.9						94.2	91.7	2.5	1.9	3.9	95.37
MDOME	98.9	96.9	2	0.4	0.7						99.2	80.6	18.6	0.6	0.2	98.08
MOCCI	95.5	91.5	4	0.9	3.6						95.5	87.9	7.6	1.8	2.7	94.51
MQUAD	97.6	97.3	0.3	1.7	0.7						97.8	97.1	0.7	1.6	0.6	95.17
MROTU	99.6	99.3	0.3	0.2	0.2						98	97.5	0.5	1.3	0.7	97.68
MSEXT	97.9	94.8	3.1	1.2	0.9						93.6	90.3	3.3	3.8	2.6	88.95
NVITR	97	96.2	0.8	1.7	1.3						98.1	96.9	1.2	1.6	0.3	96.89
OABIE	98.4	98	0.4	0.5	1.1	98.5	97.9	0.6	0.5	1	97.6	97	0.6	0.8	1.6	94.11
OFAS2	95.5	94.1	1.4	2.7	1.8	97.3	95.1	2.2	1.5	1.2	81.6	79	2.6	17.8	0.6	75.25
OTAUR	99.7	97.6	2.1	0.1	0.2	99.5	96.4	3.1	0.1	0.4	97.9	95.7	2.2	1.3	0.8	86.43
PBARB	98	97.9	0.1	1.3	0.7						96.3	95.9	0.4	3	0.7	94.11
PHUMA	97.7	97.6	0.1	1.4	0.9						97.5	97.4	0.1	1.7	0.8	94.31
PTEPI	94.1	90.3	3.8	1.7	4.2	94.4	90.6	3.8	1.7	3.9	83.4	78.3	5.1	15.5	1.1	81.8
PVENU	79.3	77.8	1.5	11.5	9.2	90.7	89.8	0.9	6.3	3	64.7	63.5	1.2	24.5	10.8	63.27
PXYLO	90.8	74.6	16.2	1.5	7.7						76.4	64	12.4	4.5	19.1	81.14
SINVI	97.5	97	0.5	2	0.5						80	79.2	0.8	6.9	13.1	79.02
SMARI	98.2	94.6	3.6	0.8	1						93	89.2	3.8	1.8	5.2	92.06
SMIMO	92.4	89	3.4	2.5	5.1						86	82.9	3.1	11.5	2.5	87.89
TCAST	99.5	99	0.5	0.3	0.2						97.8	97	0.8	0.7	1.5	95.17
TPRET	99.4	96.6	2.8	0.2	0.4	99.4	96.6	2.8	0.2	0.4	98	95.5	2.5	0.7	1.3	95.9
TURTI	92.6	87.5	5.1	1.5	5.9						91.5	85.6	5.9	2.6	5.9	89.41
ZNEVA	99.2	98.1	1.1	0.6	0.2						98.2	97	1.2	0.7	1.1	96.62

## Sheet: Table S8. OGS Man Annotation
Table S8:, OGS Manual Annotation.
Scientific Name	Number of genes in OGS	Number of manually annotated genes	Percent of manually annotated genes	Number of RNAs	Number of manually annotated RNAs	Percent of manually annotated RNAs	Number of annotators	Dataset URL (not permanent)	AgDataCommons or other DOI	Notes
Anoplophora glabripennis	22319	1144	5.12568	22409	1234	5.50672	24	https://i5k.nal.usda.gov/data/Arthropoda/anogla-(Anoplophora_glabripennis)/BCM-After-Atlas/2.Official%20or%20Primary%20Gene%20Set/OGS_v1_2/	10.1186/s13059-016-1088-8
Cimex lectularius	14087	1354	9.6117	14214	1481	10.4193	30	https://i5k.nal.usda.gov/data/Arthropoda/cimlec-(Cimex_lectularius)/BCM-After-Atlas/2.Official%20or%20Primary%20Gene%20Set/OGS_v1_2/	10.15482/USDA.ADC/1196762
Oncopeltus fasciatus	19629	1518	7.73346	19808	1697	8.56725	41	https://i5k.nal.usda.gov/data/Arthropoda/oncfas-(Oncopeltus_fasciatus)/BCM-After-Atlas/2.Official%20or%20Primary%20Gene%20Set/OGS_v1.2/oncfas_OGSv1.2_02192016/	10.15482/USDA.ADC/1173142
Leptinotarsa decemlineata	24752	1266	5.11474	24850	1364	5.48893	33	in progress	10.15482/USDA.ADC/1410183
Frankliniella occidentalis	16872	1707	10.1174	16916	1751	10.3511	30	in progress	in progress
Athalia rosae	12295	1246	10.1342	12306	1257	10.2145	34	in touch with Jan-Philip	in touch with Jan-Philip
Orussus abietinus	11308	1063	9.40042	11319	1074	9.48847	28	in touch with Jan-Philip	in touch with Jan-Philip
Hyalella azteca	12274	1054	8.58726	12284	1064	8.66167	25	in progress	10.15482/USDA.ADC/1415995
Ceratitis capitata	12318	1823	14.7995	12318	1823	14.7995	N/A	https://i5k.nal.usda.gov/data/Arthropoda/cercap-(Ceratitis_capitata)/GCF_000347755.1/2.Official%20or%20Primary%20Gene%20Set/OGSv1/	10.1186/s13059-016-1049-2	gene/rna counts are derived from paper text
Blattella germanica	29947	1957	6.53488	31287	2078	6.64174	9	in progress	in progress
Gerris buenoi	21108	1277	6.04984	21224	1393	6.56332	31	https://i5k.nal.usda.gov/data/Arthropoda/gerbue-(Gerris_buenoi)/BCM_After_Atlas/2.Official%20or%20Primary%20Gene%20Set/OGS_v1-0/	10.15482/USDA.ADC/1423873

## Sheet: Table S9. GC content
Table S9:, GC Content
i5k Arthropod Genome Pilot Project (arthropods) Umbrella BioProject PRJNA163973
Species	Scientific Name	Species Abbr.	1.0 allpaths contigs GC content	2.0 redundans contigs GC content	Maker CDS GC content
Asian long-horned beetle	Anoplophora glabripennis	Agla	0.327377	0.3284	0.421508
Bark scorpion	Centruroides exilicauda	Cexi	0.310027	0.3014	0.376523
Bed bug	Cimex lectularius	Clec	0.348198	0.3481	0.431851
Brown marmorated stink bug	Halyomorpha halys	Hhal	0.308762	0.3086	0.403776
Brown recluse spider	Loxosceles reclusa	Lrec	0.39383	n.d.	0.419842
Bull-headed Dung beetle	Onthophagus taurus	Otau	0.331243	0.3308	0.373123
Caddisfly	Limnephilus lunatus	Llun	0.347352	0.3466	0.493439
Colorado Potato Beetle	Leptinotarsa decemlineata	Ldec	0.356258	0.3547	0.409017
Common house spider	Parasteatoda tepidariorum	Ptep	0.294612	0.3984	0.382641
Copidosoma floridanum	Copidosoma floridanum	Cflo	0.362484	0.3595	0.45775
Emerald ash borer	Agrilus planipennis	Apla	0.346432	0.3444	0.396623
Eurytemora affinis	Eurytemora affinis	Eaff	0.324769	0.3247	0.430034
German cockroach	Blattella germanica	Bger	0.344991	0.3451	0.424039
Glassy-winged sharpshooter	Homalodisca vitripennis	Hvit	0.329176	0.3268	0.463958
Hackberry petiole gall psyllid	Pachypsylla venusta	Pven	0.352101	0.3525	0.370329
Hrabes jumping bristletail	Machilis hrabei	Mhra	0.36756	n.d.	n.d.
Hyalella azteca	Hyalella azteca	Hazt	0.38385	0.3847	0.538362
Mayfly	Ephemera danica	Edan	0.336153	0.3361	0.494308
Mediterranean fruit fly	Ceratitis capitata	Ccap	0.353151	0.3531	0.457102
Milkweed bug	Oncopeltus fasciatus	Ofas	0.326583	0.3241	0.415349
Parasitic wood wasp	Orussus abietinus	Oabi	0.450275	0.45	0.494396
Scarce Chaser	Ladona fulva	Lful	0.364539	0.3629	0.443119
Sheep blowfly	Lucilia cuprina	Lcup	0.297384	0.2972	0.402577
Silvestris Northern Forcepstail	Catajapyx aquilonaris	Caqu	0.430295	0.4302	0.519763
Trichogramma pretiosum	Trichogramma pretiosum	Tpre	0.398847	0.3984	0.455363
Turnip sawfly	Athalia rosae	Aros	0.411957	0.4118	0.457763
Velvet worm	Euperipatoides rowelli	Erow	0.302936	n.d.	n.d.
Water strider	Gerris buenoi	Gbue	0.322674	0.3227	0.421202
Western black widow spider	Latrodectus hesperus	Lhes	0.28586	0.2723	0.370424
Western flower thrips	Frankliniella occidentalis	Focc	0.508746	0.5117	0.5109

## Sheet: Table S10. Kmer analysis
Table S10:, Kmer Analysis
i5k Arthropod Genome Pilot Project (arthropods) Umbrella BioProject PRJNA163973
Species	Scientific Name	Species Abbr.	Kmer plot?	Charactization	Kmer estimated genome size (Mb)	Previously estimated genome size (Mb)	Assembly size (Mb) (redundans, unless n/a - then allpaths)
Asian long-horned beetle	Anoplophora glabripennis	Agla	y	two peaks	990.9	981	707
Bark scorpion	Centruroides exilicauda	Cexi	y	no peak	na	880	926
Bed bug	Cimex lectularius	Clec	y	two very small peaks	911.4	866	515
Brown marmorated stink bug	Halyomorpha halys	Hhal	y	likely haplod peak	1425.3	1100	998
Brown recluse spider	Loxosceles reclusa	Lrec	y	no peak	na	1125 (Animal Genome Size Database)	3,262 (allpaths - note ~50% gap)
Bull-headed Dung beetle	Onthophagus taurus	Otau	y	likely haplod peak	256.8	310	267
Caddisfly	Limnephilus lunatus	Llun	y	two peaks	1305.2	?	1369
Colorado Potato Beetle	Leptinotarsa decemlineata	Ldec	y	no peak	na	450 (Animal Genome size database)	642
Common house spider	Parasteatoda tepidariorum	Ptep	y	two peaks	1811.2	1200	1229
Copidosoma floridanum	Copidosoma floridanum	Cflo	y	no peak	na	557 (Animal Genome Size Database)	554
Emerald ash borer	Agrilus planipennis	Apla	y	no peak	na		353
Eurytemora affinis	Eurytemora affinis	Eaff	y	likely haplod peak	581.6	294	389
German cockroach	Blattella germanica	Bger	y	two peaks	1950.7	1960	1796
Glassy-winged sharpshooter	Homalodisca vitripennis	Hvit	y	two peaks	1735.3	1500	1446
Hackberry petiole gall psyllid	Pachypsylla venusta	Pven	y	two peaks	785.2	724	480
Hrabes jumping bristletail	Machilis hrabei	Mhra	y	two peaks	2550.3	~3,000 (Animal Genome Size Database)	2,144 (allpaths)
Hyalella azteca	Hyalella azteca	Hazt	y	likely haplod peak	1470.6	~1,500 (with variation depending on cryptic species)	551
Mayfly	Ephemera danica	Edan	y	two very small peaks	495.8	900	474
Mediterranean fruit fly	Ceratitis capitata	Ccap	y	single diploid peak	538.9	480	442
Milkweed bug	Oncopeltus fasciatus	Ofas	y	likely haplod peak	na	975	1099
Parasitic wood wasp	Orussus abietinus	Oabi	y	single diploid peak	277.7	276	186
Scarce Chaser	Ladona fulva	Lful	y	no peak	na	1200	1158
Sheep blowfly	Lucilia cuprina	Lcup	y	single diploid peak	659.5	623 (Animal Genome Size Database)	378
Silvestris Northern Forcepstail	Catajapyx aquilonaris	Caqu	y	single diploid peak	314.5	304	286
Trichogramma pretiosum	Trichogramma pretiosum	Tpre	y	single diploid peak	207.5	216	188
Turnip sawfly	Athalia rosae	Aros	y	single diploid peak	177.4	280	156
Velvet worm	Euperipatoides rowelli	Erow	y	likely haplod peak	6352.9	4500	2,681 (allpaths)
Water strider	Gerris buenoi	Gbue	y	no peak	na	500	995
Western black widow spider	Latrodectus hesperus	Lhes	y	two peaks	2086.5	1262	1234
Western flower thrips	Frankliniella occidentalis	Focc	y	likely haplod peak	353.3	380	279
n.d. = not done.
Note that as repeats and heterochromatin are not generally assembled by short read draft methods, we expect the assembly size to be smaller than the estimated genome size.

[truncated: 19 more sheets: Table S11. All gene family data, Table S12. Gene family data, Table S13. Multi Species Orders, Table S14. Fossil Calibrations, Table S15. Top30 Changing Fams, Table S16 Ancestral Gene Counts, Table S17. Major Transitions, Table S18. LICA Fams, Table S19. Holometabola Fams, Table S20. Spider Venom & Silks, Table S21. enriched GO-ZNEVA-25, Table S22. Dipteran Overview, Table S23. DL 48 Dipteran Root, Table S24. DL 11 Lucilia-Musca, Table S25. DL 17 Schizophora, Table S26. DL 13 Calyptrates, Table S27. Newick Trees, Table S28. Domain rearrangement, Table S29. Num of rearrangments]
